# Supplementary material for: Isolated Short Fetal Femur Length in the Second Trimester and the Association with Adverse Perinatal Outcome: Experiences from a Tertiary Referral Center
Source: PLoS One. 2015 Jun 5;10(6):e0128820. doi: 10.1371/journal.pone.0128820 (PMC4457828; doi:10.1371/journal.pone.0128820)
Supplement: S1 Dataset — (XLSX) [file pone.0128820.s001.xlsx]

## Sheet: Cases
Femur <5th %	Age	Gravidity	Parity	SGA	FL	AC	Height	Weight	BMI	Smoking	Alcohol	Diabetes	Hypertension	Preeclampsia	Subsitution	Uterina notch	Uterina RI (95. Perzentile)	Umbilicalis PI (95. Perzentile)	Weeks (birth)	Birth weight	delivery Mode	Livebirth	<10. Perzentile	sex	1 min Apgar score <7	5 min Apgar score <7	10 min Apgar score <7	NICU
1	32	1	0	0	32	167	152	56	19	0	0	0	0	0	0	1	1	1	30	800	2	1	1	0	7	8	9	1
1	25	1	0	0	39	152	160	60	23	0	0	0	0	0	0	0	0	1	30	940	2	1	1	0	8	9	9	1
1	29	1	0	0	25	129	170	60	21	0	0	0	0	0	0	0	0	1	36	1430	2	1	1	0	9	10	10	1
1	33	1	0	0	31	155	153	73	18	1	0	0	0	0	0	0	0	1	35	1660	1	1	1	1	8	9	9	0
1	30	3	2	1	45	214	165	60	22	1	0	0	0	0	0	0	1	1	30	1170	2	1	0	1	8	9	9	1
1	22	5	4	0	40	201	158	80	32	1	0	0	0	0	0	0	0	1	35	2000	1	1	0	0	9	10	10	0
1	33	9	4	0	20	114	165	59	22	1	0	1	1	1	0	1	1	0	26	760	1	1	0	0	8	9	9	1
1	18	1	0	0	30	146	164	70	26	1	0	0	1	1	0	0	1	0	29	1020	1	1	0	0	8	9	9	1
1	22	3	2	0	32	152	158	79	32	1	0	0	1	1	0	0	0	0	39	2890	0	1	0	0	9	10	10	0
1	26	2	1	0	33	171	160	63	25	1	0	0	1	1	0	0	0	0	41	3330	0	1	0	0	9	10	10	0
1	35	4	3	0	34	169	160	64	25	0	0	1	0	1	0	0	1	0	36	2110	1	1	1	0	9	10	10	0
1	35	1	0	0	34	162	157	50	20	0	0	0	0	1	0	1	1	0	30	990	1	1	0	1	8	8	9	0
1	27	5	4	1	32	155	160	95	37	0	0	0	0	1	0	0	1	0	37	2290	1	1	0	1	8	9	9	0
1	34	3	2	0	49	239	160	75	29	0	0	0	0	1	0	0	1	0	42	3840	0	1	0	0	9	10	10	0
1	38	3	2	0	28	140	170	75	26	1	0	0	1	0	0	0	0	0	42	2710	0	1	1	1	9	10	10	0
1	40	2	1	0	36	183	177	96	31	0	0	0	0	0	0	0	0	0	35	1595	1	1	1	1	7	7	8	1
1	28	2	1	1	40	197	170	59	20	0	0	0	0	0	0	0	0	0	35	1670	1	1	1	0	9	10	10	1
1	34	4	3	0	30	146	160	58	23	1	0	0	0	0	0	0	0	0	36	2048	2	1	1	0	6	9	9	0
1	33	1	0	0	26	134	166	60	22	0	0	0	0	0	0	0	0	0	38	2185	1	1	1	0	8	10	10	1
1	26	3	2	0	32	167	156	47	20	0	0	0	0	0	0	0	1	0	37	2210	2	1	1	0	9	10	10	0
1	43	8	7	1	55	260	170	60	21	0	0	0	0	0	0	0	0	0	39	2280	0	1	1	1	7	8	8	1
1	33	2	1	0	38	189	168	66	23	0	0	0	0	0	0	0	0	0	40	2310	2	1	1	0	7	8	9	0
1	29	1	0	0	37	183	168	51	18	0	0	0	0	0	0	0	0	0	38	2368	1	1	1	0	9	10	10	1
1	22	2	1	1	37	197	163	52	20	1	0	0	0	0	1	0	0	0	41	2370	0	1	1	0	9	10	10	0
1	33	1	0	0	45	220	162	53	20	1	0	0	0	0	0	0	0	0	40	2410	0	1	1	1	8	9	10	0
1	17	1	0	0	37	180	166	47	17	0	0	0	0	0	0	0	1	0	39	2510	1	1	1	1	8	9	10	0
1	25	1	0	0	40	187	169	78	27	0	0	0	0	0	0	1	1	0	40	2565	0	1	1	1	9	10	10	0
1	31	3	2	0	40	200	166	75	27	0	0	0	0	0	0	0	1	0	40	2590	1	1	1	1	9	10	10	0
1	28	3	2	0	43	195	169	75	28	1	0	0	0	0	0	0	0	0	41	2758	0	1	1	1	9	10	10	0
1	40	4	1	0	37	181	150	74	32	1	0	1	0	0	0	0	1	0	37	2775	0	1	1	0	9	10	10	0
1	32	1	0	0	49	222	165	59	21	0	0	0	0	0	0	0	0	0	40	2780	0	1	1	0	9	10	10	0
1	31	1	0	0	40	191	160	89	35	0	0	0	0	0	0	0	0	0	42	2790	0	1	1	1	5	8	9	0
1	33	2	1	0	33	173	167	82	30	0	0	0	0	0	0	0	1	0	39	2800	0	1	0	0	7	8	9	0
1	38	7	4	0	36	173	157	57	23	1	0	0	0	0	0	0	0	0	40	2810	0	1	0	0	9	10	10	0
1	24	1	0	0	30	150	173	97	32	1	0	0	0	0	1	0	0	0	42	2960	2	1	0	0	8	10	9	0
1	29	1	0	0	28	142	160	58	23	0	0	0	0	0	0	0	0	0	41	3000	0	1	0	0	8	9	10	0
1	37	4	2	0	40	185	169	62	22	0	0	0	0	0	0	0	0	0	41	3020	0	1	0	0	9	10	10	0
1	33	2	1	0	31	145	163	46	17	0	0	0	0	0	0	0	0	0	42	3080	2	1	0	0	7	9	9	0
1	27	2	1	0	30	148	175	80	26	0	0	0	0	0	0	0	0	0	25	522	2	1	0	0	4	6	8	1
1	24	3	2	0	30	151	152	56	19	1	0	0	0	0	0	0	0	0	30	1210	2	1	0	1	8	9	9	1
1	30	1	0	0	28	138	170	80	28	0	0	0	0	0	0	0	0	0	33	1510	1	1	0	1	8	9	9	1
1	42	6	5	0	31	151	177	70	22	0	0	0	0	0	0	0	0	0	31	1545	2	1	0	0	9	10	10	0
1	40	1	0	0	39	181	163	48	18	0	0	0	0	0	0	0	0	0	34	1885	0	1	0	1	9	10	10	1
1	30	3	2	1	40	190	170	49	17	1	0	0	0	0	0	0	0	0	36	2120	0	1	0	1	9	10	10	0
1	33	1	0	0	29	140	163	41	15	0	0	0	0	0	0	0	1	0	36	2260	1	1	0	1	8	9	10	1
1	26	1	0	0	34	163	152	51	21	1	0	0	0	0	0	1	0	0	37	2540	0	1	0	0	9	10	10	0
1	36	1	0	0	38	177	172	69	35	0	0	0	0	0	0	0	0	0	37	2540	0	1	0	1	9	10	10	0
1	41	1	0	0	48	222	165	69	25	0	0	0	0	0	0	0	0	0	38	2593	1	1	0	1	8	10	10	0
1	39	1	0	0	27	144	157	44	18	0	0	0	0	0	0	0	0	0	38	2630	0	1	0	1	8	8	9	0
1	35	2	1	0	40	186	170	63	22	0	0	0	0	0	0	0	0	0	39	2639	1	1	0	1	9	10	10	0
1	27	2	1	0	29	146	168	65	23	1	0	1	0	0	0	0	0	0	35	2710	0	1	0	1	8	9	10	0
1	41	3	2	0	42	213	160	64	25	0	0	0	0	0	0	0	0	0	38	2710	1	0	0	0	0	0	0	0
1	32	3	2	0	35	190	151	57	21	0	0	0	0	0	0	0	0	0	36	2730	2	1	0	0	9	9	10	0
1	38	4	3	1	27	167	150	40	18	0	0	0	0	0	0	0	0	0	39	2730	0	1	0	1	9	10	10	0
1	29	2	1	0	29	145	156	75	31	0	0	0	0	0	0	0	0	0	39	2780	2	1	0	0	7	9	9	0
1	26	2	1	0	32	155	155	50	21	0	0	0	0	0	0	0	0	0	39	2790	1	1	0	0	9	10	10	0
1	29	5	4	0	30	160	155	56	23	1	0	0	0	0	0	0	0	0	38	2800	1	1	0	1	8	9	9	0
1	28	1	0	0	30	146	165	62	23	0	0	0	0	0	0	0	0	0	39	2820	1	1	0	0	8	9	9	0
1	23	4	3	1	45	205	160	73	29	0	0	0	0	0	0	1	1	0	40	2820	0	1	0	1	9	10	10	0
1	31	3	2	0	23	129	163	46	17	1	0	0	0	0	0	0	0	0	40	2830	0	1	0	1	9	10	10	0
1	28	2	1	1	28	145	168	51	18	1	0	0	0	0	0	0	0	0	39	2870	1	1	0	0	9	10	10	0
1	26	2	1	0	30	150	167	81	29	0	0	0	0	0	0	0	0	0	38	2880	1	1	0	1	9	10	10	0
1	28	2	1	1	33	171	166	70	25	0	0	0	0	0	0	0	0	0	38	2890	0	1	0	1	5	7	9	0
1	24	1	0	0	32	155	166	70	25	0	0	0	0	0	0	0	0	0	39	2900	0	1	0	0	9	10	10	0
1	37	2	1	0	50	229	152	56	24	0	0	0	0	0	0	0	0	0	41	2900	0	1	0	1	9	10	10	0
1	37	2	1	0	30	161	175	58	21	0	0	0	0	0	0	0	0	0	39	2920	0	1	0	0	9	10	10	0
1	33	1	0	0	62	293	175	59	19	0	0	0	0	0	0	0	0	0	41	2920	0	1	0	0	9	10	10	0
1	27	1	0	0	29	143	165	58	25	1	0	0	0	0	0	0	0	0	39	2940	1	1	0	0	9	10	10	0
1	31	5	2	0	30	151	160	81	32	1	0	0	0	0	0	0	0	0	38	2988	2	1	0	1	9	10	10	0
1	37	4	3	0	39	198	165	79	29	0	0	0	0	0	0	0	0	0	42	2990	1	1	0	1	9	10	10	0
1	18	1	0	0	30	148	164	86	32	1	0	0	0	0	0	0	0	0	39	3000	1	1	0	0	9	10	10	0
1	32	3	2	0	30	151	160	70	27	1	0	0	0	0	1	0	0	0	39	3020	1	1	0	1	8	9	10	0
1	19	2	1	0	30	147	162	50	23	1	0	0	0	0	0	0	0	0	42	3030	0	1	0	0	9	10	10	0
1	32	4	3	0	30	147	158	56	22	0	0	0	0	0	0	0	0	0	40	3050	1	1	0	0	9	10	10	0
1	22	1	0	0	30	145	154	56	24	0	0	0	0	0	0	0	0	0	39	3055	0	1	0	0	9	10	10	0
1	29	5	2	0	31	162	160	53	21	0	0	0	0	0	0	0	1	0	39	3070	0	1	0	1	9	10	10	0
1	34	3	2	0	29	145	160	50	20	0	0	0	0	0	0	0	0	0	42	3110	0	1	0	1	9	10	10	0
1	26	3	2	0	30	143	166	58	21	0	0	0	0	0	0	0	0	0	41	3120	0	1	0	1	9	10	10	0
1	39	2	1	0	19	101	158	77	31	0	0	0	0	0	0	0	0	0	39	3150	1	1	0	1	9	9	10	0
1	35	1	0	0	18	102	170	55	19	0	0	0	0	0	0	0	0	0	39	3160	1	1	0	1	9	10	10	0
1	23	1	0	0	42	195	164	56	21	1	0	0	0	0	0	0	0	0	42	3160	0	1	0	1	9	10	10	0
1	33	1	0	0	23	129	187	100	29	0	0	1	0	0	0	0	0	0	41	3170	0	1	0	1	9	10	10	0
1	28	5	2	0	39	195	158	56	22	0	0	0	0	0	0	0	0	0	31	3180	1	1	0	0	9	10	10	0
1	35	3	2	0	30	148	174	63	21	0	0	0	0	0	0	0	0	0	39	3220	0	1	0	0	9	10	10	0
1	33	1	0	0	32	150	160	56	22	0	0	0	0	0	0	0	0	0	39	3240	1	1	0	0	9	10	10	0
1	37	1	0	0	29	150	170	85	30	0	0	0	0	0	0	0	0	0	40	3240	0	1	0	0	9	10	10	0
1	27	4	3	1	50	250	160	45	18	1	1	0	0	0	1	0	0	0	40	3260	1	1	0	0	9	10	10	0
1	19	2	1	0	37	185	168	66	23	1	0	0	0	0	0	0	0	0	42	3260	0	1	0	0	9	10	10	0
1	30	2	1	0	39	196	178	63	20	0	0	0	0	0	0	0	0	0	39	3270	1	1	0	0	9	10	10	0
1	37	5	4	0	28	148	164	68	25	0	0	1	0	0	0	0	1	0	40	3270	0	1	0	1	9	10	10	0
1	21	1	0	0	30	147	165	54	20	0	0	0	0	0	0	0	0	0	41	3270	0	1	0	0	9	10	10	0
1	34	2	1	0	40	187	165	114	42	0	0	0	0	0	0	0	0	0	39	3290	1	1	0	0	9	10	10	0
1	26	1	0	0	31	160	156	15	21	0	0	0	0	0	0	0	0	0	39	3300	1	1	0	1	9	9	10	0
1	23	1	0	0	30	147	168	90	32	0	0	0	0	0	0	0	0	0	41	3300	0	1	0	1	9	10	10	0
1	31	4	3	0	33	160	154	55	23	0	0	1	0	0	0	0	1	0	39	3318	1	1	0	0	9	10	10	0
1	29	1	0	0	36	182	155	56	23	0	0	0	0	0	0	0	0	0	39	3320	0	1	0	0	9	10	10	0
1	39	1	0	0	40	198	167	63	23	0	0	0	0	0	0	1	0	0	40	3340	2	1	0	1	9	10	10	0
1	36	1	0	0	40	216	160	65	24	0	0	0	0	0	0	0	0	0	38	3360	2	1	0	0	9	10	10	0
1	23	1	0	0	31	145	165	62	23	1	0	0	0	0	0	0	0	0	41	3360	2	1	0	0	9	10	10	0
1	27	3	2	0	30	145	172	61	21	0	0	0	0	0	0	0	0	0	40	3400	0	1	0	1	9	10	10	0
1	33	2	1	1	29	145	160	48	19	0	0	0	0	0	0	0	0	0	41	3410	0	1	0	0	9	10	10	0
1	35	2	1	0	30	140	160	66	26	0	0	0	0	0	0	0	0	0	41	3420	1	1	0	0	9	10	10	0
1	31	3	1	0	23	127	176	57	18	0	0	0	0	0	0	0	1	0	39	3430	0	1	0	0	9	9	10	0
1	21	1	0	0	30	145	158	48	19	0	0	0	0	0	0	0	0	0	42	3430	0	1	0	0	9	10	10	0
1	33	4	2	0	48	220	166	54	20	0	0	0	0	0	0	0	0	0	41	3440	0	1	0	0	9	10	10	0
1	21	4	1	0	31	153	160	62	24	0	0	0	0	0	0	0	0	0	39	3530	2	1	0	1	9	10	10	0
1	29	2	1	0	30	146	170	54	19	0	0	0	0	0	0	0	0	0	40	3550	0	1	0	1	9	10	10	0
1	24	1	0	0	34	163	161	128	50	0	0	0	0	0	0	0	0	0	42	3550	2	1	0	0	9	10	10	0
1	30	3	2	0	38	180	160	64	25	0	0	0	0	0	0	0	0	0	39	3590	0	1	0	0	9	10	10	0
1	26	2	1	0	31	147	177	62	20	1	0	0	0	0	0	0	0	0	41	3750	0	1	0	1	8	10	10	0
1	33	3	2	0	32	154	165	74	27	0	0	0	0	0	0	0	0	0	40	3770	2	1	0	0	9	10	10	0
1	29	2	1	0	31	167	160	56	22	0	0	0	0	0	0	0	0	0	40	3790	0	1	0	1	9	10	10	0
1	33	4	3	0	30	145	160	55	22	0	0	0	0	0	0	0	0	0	40	3800	0	1	0	0	9	10	10	0
1	20	1	0	0	36	187	169	56	20	0	0	0	0	0	0	0	1	0	41	3820	0	1	0	1	8	8	9	0
1	33	7	4	0	30	145	165	65	24	1	0	0	0	0	0	0	0	0	39	3990	1	1	0	0	9	10	10	0
1	29	1	0	0	30	145	170	63	22	0	0	0	0	0	0	0	0	0	41	4220	0	1	0	0	9	10	10	0
1	37	1	0	0	30	154	178	74	23	0	0	0	0	0	0	0	0	0	41	4440	0	1	0	1	9	10	10	0

## Sheet: Controls
Femur <5 th %	Age	Gravidity	Parity	Caucasian	Height	Weight	BMI	Smoking	Alcohol	Diabetes	Hypertension	Preeclampsia	Subsitution	Uterina notch	Uterina RI (95. Perzentile)	Umbilicalis PI (95. Perzentile)	Birthweight	Delivery Mode	Livebirth	< 10. Perzentile	Sex	1 min Apgar score <7	5 min Apgar score <7	10 min Apgar score <7	NICU
0	39	6	1	1	152	72	31	0	0	0	0	0	0	0	0	0	560	2	1	0	0	7	8	9	1
0	30	3	1	1	169	46	16	1	0	0	0	0	0	0	0	0	1270	0	1	0	0	8	8	9	1
0	25	2	0	1	165	34	31	0	0	0	0	0	0	0	0	0	1372	1	1	0	1	7	8	9	1
0	19	1	0	1	160	53	21	0	0	0	0	0	0	0	0	0	1560	2	1	0	1	3	6	8	1
0	34	2	1	1	170	58	20	0	0	0	0	1	0	1	1	0	1720	1	1	1	1	9	10	10	1
0	36	2	0	1	164	58	22	0	0	0	0	0	0	0	0	0	1735	0	1	0	1	2	7	8	1
0	31	1	0	1	167	60	22	0	0	0	0	1	0	0	1	1	1874	1	1	1	0	9	10	10	1
0	36	1	0	1	164	76	28	0	0	0	0	1	0	0	0	0	2045	1	1	0	0	8	9	10	0
0	18	2	1	1	154	65	27	0	0	0	0	1	0	0	0	0	2210	1	1	0	1	9	10	10	0
0	38	5	1	1	168	59	21	0	0	0	0	0	0	0	0	0	2240	2	1	0	0	7	7	9	0
0	35	3	1	1	160	77	30	0	0	0	0	0	0	0	1	0	2260	1	1	0	1	9	10	10	0
0	25	2	1	1	165	57	21	0	0	0	0	1	0	0	0	0	2370	0	1	0	0	9	10	10	0
0	33	4	2	1	156	62	26	0	0	0	0	0	0	0	1	0	2380	0	1	0	1	10	10	10	0
0	22	3	1	1	168	57	20	0	0	0	0	0	0	1	1	0	2400	0	1	1	1	9	10	10	0
0	27	3	1	1	160	49	19	0	0	0	0	0	0	0	1	0	2430	0	1	0	0	9	10	10	0
0	35	4	3	1	164	54	20	1	0	0	0	0	0	0	0	0	2459	1	1	0	0	7	9	10	0
0	29	1	0	1	165	68	25	0	0	0	0	0	0	0	0	0	2490	1	1	1	1	8	8	9	0
0	43	1	0	1	163	90	34	0	0	0	1	0	0	0	0	0	2520	0	1	1	0	9	9	9	0
0	29	2	1	1	170	61	21	0	0	0	0	0	0	0	0	0	2600	0	1	1	1	9	10	10	0
0	25	1	0	1	148	57	26	1	0	0	0	0	1	0	0	0	2610	1	1	1	1	8	9	9	0
0	28	7	3	1	170	80	28	0	0	0	0	0	0	0	0	0	2620	1	1	1	1	9	10	10	0
0	22	4	2	1	159	46	18	0	0	0	0	0	0	0	0	0	2620	1	1	0	1	9	10	10	0
0	38	4	0	1	172	53	21	0	0	0	0	0	0	0	0	0	2630	1	1	0	1	9	10	10	0
0	33	4	1	1	160	41	16	0	0	0	0	0	0	0	0	0	2640	0	1	0	0	9	10	10	0
0	28	1	0	1	163	45	17	0	0	0	0	0	0	0	1	0	2640	0	1	1	1	9	10	10	0
0	31	2	1	1	170	51	18	1	0	0	0	0	0	0	0	0	2650	0	1	0	0	9	10	10	0
0	19	1	0	1	153	50	21	0	0	0	0	0	0	0	0	0	2660	0	1	0	0	9	10	10	0
0	40	1	0	1	165	50	18	0	0	0	0	0	0	0	1	0	2670	1	1	0	0	9	10	10	0
0	33	1	0	1	160	58	24	0	0	0	0	0	0	0	0	0	2670	1	1	0	1	8	9	9	0
0	45	6	1	1	165	65	24	0	0	0	0	0	0	0	0	0	2670	1	1	1	1	9	10	10	0
0	25	2	1	1	168	52	20	0	0	0	0	0	0	0	0	0	2670	0	1	0	1	9	10	10	0
0	15	1	0	1	155	46	19	0	0	0	0	0	0	0	0	0	2680	0	1	0	0	9	10	10	0
0	16	1	0	1	165	60	22	1	0	0	0	0	0	0	0	0	2690	0	1	0	1	9	10	10	0
0	29	7	1	1	173	72	25	0	0	0	0	1	1	0	0	0	2700	1	1	1	0	9	10	10	0
0	33	2	1	1	176	74	24	0	0	0	0	0	0	0	0	0	2710	0	1	0	1	9	10	10	0
0	18	1	0	1	160	56	22	0	0	0	0	0	0	0	1	0	2710	2	1	0	1	9	10	10	0
0	25	1	0	1	165	60	22	0	0	0	0	0	0	0	0	0	2720	2	1	1	0	9	10	10	0
0	24	3	1	1	173	70	23	0	0	0	0	0	0	0	0	0	2730	1	1	0	1	8	9	9	0
0	26	3	2	1	168	49	17	0	0	0	0	0	0	0	0	0	2730	0	1	0	1	9	10	10	0
0	22	5	2	1	168	60	21	1	0	0	0	0	0	0	0	0	2740	1	1	0	0	9	10	10	0
0	24	1	0	1	163	58	22	0	0	0	0	0	0	0	0	0	2750	0	1	0	0	9	10	10	0
0	30	6	2	1	159	62	25	0	0	0	0	0	0	0	0	0	2760	0	1	0	0	9	10	10	0
0	30	2	0	1	165	70	26	0	0	0	0	0	0	0	0	0	2770	1	1	0	1	9	9	9	0
0	22	4	1	1	150	63	28	0	0	0	0	0	0	0	0	0	2770	0	1	0	0	9	10	10	0
0	26	3	1	1	161	53	20	0	0	0	0	0	0	0	0	0	2800	1	1	1	0	6	9	10	0
0	28	3	2	1	160	70	27	1	0	0	0	0	0	0	0	0	2840	1	1	1	0	9	10	10	0
0	35	2	1	1	171	63	21	0	0	0	0	0	0	0	0	0	2840	2	1	0	1	9	10	10	0
0	21	3	2	1	149	60	27	0	0	0	0	0	0	0	0	0	2850	1	1	0	0	8	9	9	0
0	22	5	3	1	160	63	25	0	0	0	0	0	0	0	0	0	2875	1	1	1	0	8	9	10	0
0	20	2	1	1	160	56	22	1	0	0	0	0	0	0	0	0	2880	0	1	0	1	9	10	10	0
0	33	2	1	1	172	52	20	0	0	0	0	0	0	0	0	0	2880	0	1	0	1	9	10	10	0
0	33	1	0	1	161	53	20	0	0	0	0	0	0	0	1	0	2880	2	1	1	1	9	9	10	0
0	42	9	5	1	170	54	24	0	0	0	0	0	0	0	0	0	2890	1	1	0	1	8	9	10	0
0	23	2	0	1	165	52	19	0	0	0	0	0	0	0	0	0	2890	0	1	0	1	9	10	10	0
0	26	4	2	1	167	85	31	0	0	0	0	0	0	0	0	0	2890	1	1	0	1	9	10	10	0
0	18	1	0	1	159	54	22	0	0	0	0	0	0	0	0	0	2900	0	1	0	0	8	9	10	0
0	41	1	0	1	188	70	20	1	0	0	0	0	0	0	1	0	2930	1	1	0	1	9	10	10	0
0	25	2	1	1	163	49	18	0	0	0	0	0	0	0	1	0	2939	2	1	0	0	9	10	10	0
0	42	4	1	1	168	51	18	0	0	0	0	0	0	0	0	0	2940	1	1	0	1	9	10	10	0
0	21	1	0	1	150	49	22	0	0	0	0	1	0	0	1	0	2940	0	1	0	1	9	10	10	0
0	19	6	1	1	156	50	20	1	0	0	0	0	0	0	0	0	2950	0	1	0	1	8	9	10	0
0	37	3	1	1	169	59	21	0	0	0	0	0	0	0	0	0	2960	1	1	0	1	9	10	10	0
0	39	3	2	1	180	85	26	0	0	0	0	0	0	0	0	0	2989	1	1	0	0	9	10	10	0
0	24	4	1	1	160	65	26	0	0	0	0	0	0	0	0	0	3010	1	1	0	0	8	10	10	0
0	36	3	1	0	164	60	22	0	0	0	0	0	0	0	0	0	3010	0	1	0	1	9	10	10	0
0	19	1	0	1	153	52	22	0	0	0	0	0	0	0	0	0	3014	0	1	0	0	8	9	10	0
0	34	1	0	1	170	140	49	0	0	0	0	0	0	0	0	0	3030	2	1	0	0	8	9	9	0
0	31	1	0	1	159	48	19	0	0	0	0	0	0	0	0	0	3030	0	1	0	1	10	10	10	0
0	36	5	2	1	158	62	25	0	0	0	0	1	0	0	0	0	3040	1	1	0	0	9	10	10	0
0	21	7	3	1	160	70	28	1	0	0	0	0	0	0	0	0	3050	0	1	0	1	9	10	10	0
0	22	1	0	1	158	56	18	1	0	0	0	0	0	0	0	0	3050	0	1	0	0	9	10	10	0
0	32	2	0	1	162	109	42	0	0	0	0	1	0	0	0	0	3050	1	1	0	0	8	9	9	0
0	41	4	1	1	170	64	22	0	0	0	0	0	0	0	0	0	3060	1	1	0	1	9	10	10	0
0	31	1	0	1	172	86	29	1	0	0	0	0	0	0	0	0	3070	0	1	0	0	9	10	10	0
0	22	4	2	1	159	46	18	0	0	0	0	0	0	0	0	0	3070	1	1	0	0	9	10	10	0
0	22	5	2	1	152	68	29	1	0	0	0	0	0	0	0	0	3076	0	1	0	1	9	10	10	0
0	26	6	0	1	166	61	22	1	0	0	0	0	0	0	0	0	3080	0	1	0	1	9	10	10	0
0	29	4	2	1	170	55	24	1	0	0	0	0	0	0	0	0	3080	0	1	0	0	9	10	10	0
0	25	2	1	1	173	56	27	0	0	0	0	0	0	0	0	0	3080	0	1	0	1	9	10	10	0
0	36	1	0	1	176	60	19	0	0	0	0	0	0	0	0	0	3080	0	1	0	1	9	10	10	0
0	36	2	1	1	170	62	21	0	0	0	0	0	0	0	0	0	3096	0	1	0	1	9	10	10	0
0	25	5	1	1	146	42	16	1	0	0	0	0	0	0	0	0	3100	0	1	0	0	9	10	10	0
0	20	1	0	1	160	47	18	0	0	0	0	0	0	0	0	0	3106	0	1	0	1	10	10	10	0
0	31	2	1	1	160	55	21	1	0	0	0	0	0	0	0	0	3120	0	1	0	1	10	10	10	0
0	26	2	1	1	167	81	29	0	0	0	1	0	0	0	0	0	3130	1	1	0	1	8	9	10	0
0	30	5	2	1	160	45	23	0	0	0	0	0	0	0	0	0	3130	0	1	0	0	9	10	10	0
0	37	4	3	1	159	84	33	0	0	0	0	0	0	0	1	0	3138	0	1	0	0	10	10	10	0
0	31	1	0	1	170	55	19	1	0	0	0	0	0	0	0	0	3140	0	1	0	0	9	10	10	0
0	33	2	1	1	165	76	28	0	0	0	0	0	0	0	1	0	3140	0	1	0	0	9	9	10	0
0	29	1	0	1	166	83	30	0	0	0	0	0	0	0	0	0	3140	0	1	0	1	9	10	10	0
0	24	2	1	1	156	64	27	1	0	0	0	0	0	0	0	0	3150	2	1	0	0	9	10	10	0
0	30	3	1	1	174	54	18	1	0	0	0	0	0	0	0	0	3150	2	1	0	1	9	10	10	0
0	30	2	0	1	168	52	18	0	0	0	0	0	0	0	0	0	3150	1	1	0	1	8	8	9	0
0	28	2	1	1	173	90	31	1	0	0	0	0	1	0	1	0	3160	2	1	0	0	9	10	10	0
0	22	3	1	1	160	73	29	1	0	0	0	0	0	0	0	0	3160	0	1	0	0	9	10	10	0
0	24	1	0	1	164	52	18	0	0	0	0	0	0	0	0	0	3180	0	1	0	1	9	10	10	0
0	23	2	1	1	160	48	19	0	0	0	0	0	0	0	0	0	3190	0	1	0	1	9	10	10	0
0	42	6	5	1	165	69	74	0	0	0	0	0	0	0	0	0	3190	0	1	0	1	9	10	10	0
0	35	3	2	1	170	68	24	0	0	0	0	0	0	0	0	0	3190	0	1	0	0	9	10	10	0
0	26	3	1	1	174	65	22	0	0	0	0	0	0	0	1	0	3200	0	1	0	1	9	10	10	0
0	38	2	1	1	161	59	23	0	0	0	0	0	0	0	0	0	3210	1	1	0	0	9	10	10	0
0	35	2	1	1	177	68	22	0	0	0	0	0	0	0	0	0	3210	0	1	0	0	10	10	10	0
0	26	2	1	0	164	57	21	0	0	0	0	0	0	0	0	0	3220	1	1	0	1	9	10	10	0
0	20	1	0	1	159	53	21	1	0	0	1	0	0	0	0	0	3230	0	1	0	0	9	9	10	0
0	41	3	1	1	162	56	21	1	0	1	0	0	0	0	0	0	3230	1	1	0	0	9	10	10	0
0	29	2	0	1	160	56	22	0	0	0	0	0	0	0	0	0	3230	0	1	0	1	9	10	10	0
0	40	6	2	1	165	95	35	0	0	0	0	0	0	0	0	0	3240	0	1	0	0	9	10	10	0
0	33	7	3	1	165	68	25	0	0	0	0	0	0	0	0	0	3245	1	1	0	0	9	10	10	0
0	29	8	3	1	164	93	39	1	0	0	0	0	0	0	0	0	3250	0	1	0	1	4	6	9	0
0	28	1	0	1	163	60	23	0	0	0	0	0	0	0	0	0	3260	2	1	0	1	9	10	10	0
0	23	1	0	1	166	57	21	0	0	0	0	0	0	0	0	0	3260	0	1	0	1	9	10	10	0
0	37	2	1	1	168	65	23	0	0	0	0	0	0	0	0	0	3280	1	1	0	0	9	10	10	0
0	30	3	1	1	165	60	22	0	0	0	0	0	0	0	0	0	3280	2	1	0	1	9	9	10	0
0	22	2	0	1	163	61	23	0	0	0	0	0	0	0	0	0	3280	0	1	0	1	9	10	10	0
0	33	5	4	1	164	63	22	1	0	0	0	0	0	0	0	0	3290	0	1	0	1	9	10	10	0
0	34	1	0	1	180	58	18	0	0	0	0	0	0	0	0	0	3290	2	1	0	1	9	10	10	0
0	34	2	1	1	156	72	30	0	0	1	0	0	0	0	1	0	3300	1	1	0	0	9	10	10	0
0	41	4	2	1	176	62	20	0	0	0	0	0	0	0	0	0	3300	1	1	0	1	9	10	10	0
0	32	3	2	1	158	50	20	0	0	0	0	0	0	0	0	0	3300	0	1	0	1	9	10	10	0
0	26	2	1	1	160	50	19	0	0	0	0	0	0	0	0	0	3310	0	1	0	0	9	10	10	0
0	22	2	1	1	172	57	19	0	0	0	0	0	0	0	0	0	3310	0	1	0	0	9	10	10	0
0	28	3	2	1	165	77	29	1	0	0	0	0	0	0	0	0	3320	0	1	0	0	9	10	10	0
0	18	3	0	1	160	53	21	0	0	0	0	0	0	0	0	0	3320	0	1	0	0	9	10	10	0
0	33	3	1	1	160	95	37	0	0	0	0	0	0	0	0	0	3325	1	1	0	0	9	10	10	0
0	32	4	3	1	164	63	23	1	0	0	0	0	0	0	0	0	3330	0	1	0	0	9	10	10	0
0	38	4	1	1	176	74	24	0	0	0	0	0	0	0	0	0	3330	0	1	0	0	9	10	10	0
0	36	1	0	1	170	55	19	0	0	0	0	0	0	0	1	0	3330	0	1	0	0	9	10	10	0
0	25	1	0	1	155	51	21	0	0	0	0	0	0	1	1	0	3340	0	1	0	0	9	10	10	0
0	24	4	3	1	170	76	26	0	0	0	0	0	0	0	0	0	3340	1	1	0	1	9	10	10	0
0	20	3	2	1	160	70	27	0	0	0	0	0	0	0	0	0	3350	0	1	0	1	9	10	10	0
0	25	5	3	1	160	78	31	0	0	0	0	0	0	0	0	0	3360	1	1	0	0	9	10	10	0
0	41	4	3	1	158	50	20	0	0	0	0	0	0	0	0	0	3375	0	1	0	0	9	10	10	0
0	41	3	1	1	178	62	20	0	0	0	0	0	0	0	0	0	3410	0	1	0	0	9	10	10	0
0	40	6	3	1	166	95	99	0	0	0	0	0	0	0	0	0	3430	0	1	0	1	9	10	10	0
0	22	2	1	0	165	56	21	0	0	0	0	0	0	0	0	0	3430	1	1	0	0	9	10	10	0
0	22	1	0	1	175	111	36	0	0	0	0	0	0	0	0	0	3430	1	1	0	1	9	10	10	0
0	25	1	0	1	165	78	29	0	0	0	0	1	0	0	0	0	3430	0	1	0	0	9	10	10	0
0	28	2	1	1	160	59	23	0	0	1	0	0	0	0	0	0	3440	0	1	0	0	9	10	10	0
0	20	2	1	1	170	90	31	0	0	0	0	0	0	0	0	0	3450	1	1	0	0	8	9	10	0
0	31	4	1	1	170	66	23	0	0	0	0	0	0	0	0	0	3450	1	1	0	1	9	10	10	0
0	38	1	0	1	168	58	21	0	0	0	0	0	0	0	0	0	3460	2	1	0	1	9	10	10	0
0	25	2	1	1	172	55	19	0	0	0	0	0	0	0	0	0	3460	0	1	0	1	9	10	10	0
0	23	2	1	1	167	120	43	0	0	0	1	0	0	0	0	0	3470	1	1	0	0	9	10	10	0
0	32	1	0	1	165	60	22	0	0	0	0	1	0	0	1	0	3480	0	1	0	0	9	10	10	0
0	27	4	0	1	164	56	21	1	0	1	0	0	0	0	0	0	3500	0	1	0	0	8	9	10	0
0	24	3	2	0	160	60	23	0	0	0	0	0	0	0	0	0	3500	1	1	0	0	7	8	9	0
0	25	5	3	1	169	91	31	1	0	0	0	0	0	0	0	0	3520	0	1	0	0	9	10	10	0
0	26	2	0	1	175	67	22	0	0	0	0	0	0	0	0	0	3520	0	1	0	1	9	10	10	0
0	22	2	1	1	170	60	21	0	0	0	0	0	0	0	0	0	3546	0	1	0	1	9	10	10	0
0	36	7	6	1	155	53	22	1	0	0	0	0	0	0	1	0	3550	0	1	0	1	9	9	10	0
0	23	1	0	1	165	130	48	0	0	0	0	0	0	0	0	0	3550	1	1	0	0	8	9	10	0
0	24	3	1	1	159	65	25	0	0	0	0	0	0	0	1	0	3560	2	1	0	1	9	10	10	0
0	39	5	4	1	164	65	24	0	0	0	0	0	0	0	0	0	3560	0	1	0	1	9	10	10	0
0	37	1	0	1	175	65	21	0	0	0	0	0	0	0	0	0	3570	1	1	0	0	9	10	10	0
0	40	2	0	1	165	58	21	0	0	0	0	0	0	0	1	0	3570	1	1	0	1	9	9	10	0
0	26	1	0	1	164	63	23	0	0	0	0	0	0	0	0	0	3570	0	1	0	1	5	9	10	0
0	27	2	0	1	160	90	35	1	0	0	0	0	0	0	0	0	3580	2	1	0	1	9	10	10	0
0	23	2	1	1	160	58	23	0	0	0	0	0	0	0	0	0	3590	1	1	0	0	9	10	10	0
0	21	1	0	1	167	53	19	0	0	0	0	0	0	0	0	0	3595	0	1	0	0	9	10	10	0
0	24	1	0	1	160	72	28	0	0	0	0	0	0	0	0	0	3610	2	1	0	1	9	10	10	0
0	36	3	1	1	167	69	25	0	0	0	0	0	0	0	0	0	3610	0	1	0	0	9	10	10	0
0	40	3	0	1	168	93	33	0	0	0	0	0	0	0	0	0	3640	1	1	0	1	9	10	10	0
0	23	1	0	1	173	89	30	0	0	0	0	0	0	0	0	0	3640	0	1	0	0	8	9	10	0
0	29	1	0	1	158	70	28	0	0	0	0	0	0	0	0	0	3646	1	1	0	0	9	10	10	0
0	31	2	0	1	168	53	19	0	0	0	0	0	0	0	0	0	3660	0	1	0	0	9	10	10	0
0	27	4	1	1	160	52	20	0	0	0	0	0	0	0	0	0	3700	0	1	0	1	9	10	10	0
0	28	4	3	1	165	67	25	0	0	0	0	0	0	0	0	0	3730	0	1	0	0	9	9	10	0
0	30	3	1	1	165	65	24	0	0	0	0	0	0	0	0	0	3800	0	1	0	0	9	10	10	0
0	36	3	2	1	169	58	20	0	0	0	0	0	0	0	0	0	3800	0	1	0	1	9	10	10	0
0	29	2	0	1	165	67	25	1	0	0	0	0	0	0	0	0	3810	0	1	0	0	9	10	10	0
0	25	6	3	1	152	79	34	1	0	0	0	0	0	0	0	0	3810	0	1	0	0	8	10	10	0
0	36	5	2	1	165	118	43	0	0	0	1	0	0	0	0	0	3810	1	1	0	0	9	9	10	0
0	31	2	1	1	165	64	24	0	0	0	0	0	0	0	0	0	3830	1	1	0	0	9	9	10	0
0	24	1	0	1	168	79	28	0	0	0	0	1	0	0	0	0	3830	1	1	0	0	9	10	10	0
0	27	2	1	1	152	74	32	0	0	0	0	0	0	0	0	0	3840	0	1	0	0	9	10	10	0
0	25	1	0	1	168	68	24	0	0	0	0	0	0	0	0	0	3840	0	1	0	1	9	10	10	0
0	25	2	0	1	158	54	22	0	0	0	0	0	0	0	0	0	3860	2	1	0	1	9	10	10	0
0	28	4	2	1	165	75	28	0	0	0	0	0	0	0	0	0	3860	0	1	0	0	9	10	10	0
0	34	2	1	1	168	66	23	0	0	0	0	0	0	0	0	0	3870	1	1	0	0	9	10	10	0
0	41	4	2	1	170	99	34	0	0	0	1	0	0	0	1	0	3890	2	1	0	0	9	9	10	0
0	23	2	1	1	167	85	31	1	0	0	0	0	0	0	0	0	3900	0	1	0	1	9	10	10	0
0	28	3	2	1	160	90	35	1	0	0	0	0	0	0	0	0	3900	0	1	0	1	9	10	10	0
0	34	3	1	1	169	63	22	0	0	0	0	0	0	0	0	0	3960	2	1	0	0	9	10	10	0
0	27	2	1	1	170	71	25	1	0	0	0	0	0	0	0	0	4000	0	1	0	1	10	10	10	0
0	23	3	2	1	155	51	21	0	0	0	0	0	0	0	0	0	4020	0	1	0	0	9	10	10	0
0	31	4	1	1	160	86	37	0	0	1	0	0	0	0	0	0	4060	1	1	0	1	8	8	8	0
0	38	5	1	1	174	68	23	0	0	0	0	0	0	0	0	0	4060	1	1	0	0	9	10	10	0
0	31	3	0	1	158	80	32	0	0	1	0	0	0	0	0	0	4090	1	1	0	1	9	10	10	0
0	23	3	2	1	155	61	25	0	0	0	0	0	0	0	0	0	4100	0	1	0	0	9	10	10	0
0	27	3	2	1	155	66	28	0	0	0	0	0	0	0	0	0	4110	2	1	0	0	9	10	10	0
0	39	8	2	1	162	65	25	0	0	0	1	0	0	0	0	0	4120	0	1	0	0	9	10	10	0
0	23	1	0	1	168	59	21	0	0	0	0	0	0	0	0	0	4129	0	1	0	1	8	9	9	0
0	24	1	0	1	168	61	25	0	0	0	0	0	0	0	0	0	4140	0	1	0	0	9	10	10	0
0	28	1	0	1	168	66	24	1	0	0	0	0	0	0	0	0	4150	0	1	0	1	9	10	10	0
0	36	3	2	1	168	66	23	0	0	0	0	0	0	0	0	0	4160	0	1	0	1	9	10	10	0
0	25	1	0	1	159	62	25	0	0	0	0	0	0	0	1	0	4180	0	1	0	0	8	10	10	0
0	35	1	0	1	164	65	24	0	0	0	0	0	0	0	0	0	4190	0	1	0	0	9	10	10	0
0	32	4	3	1	160	58	23	0	0	0	0	0	0	0	0	0	4240	0	1	0	0	8	9	10	0
0	33	5	4	1	178	72	23	0	0	0	0	0	0	0	0	0	4270	0	1	0	0	9	10	10	0
0	27	5	3	1	167	90	32	0	0	1	1	0	0	1	1	0	4740	0	1	0	0	9	10	10	0
